# Supplementary material for: Unconditioned and learned morphine tolerance influence hippocampal-dependent short-term memory and the subjacent expression of GABA-A receptor alpha subunits
Source: PLoS One. 2021 Sep 9;16(9):e0253902. doi: 10.1371/journal.pone.0253902 (PMC8428970; doi:10.1371/journal.pone.0253902)
Supplement: S1 Data — (XLSX) [file pone.0253902.s003.xlsx]

## Sheet: Fig 1-A
	60 mpi																																		45 mpi
1	100	100	100	100	100	100	100	100	100	100	44.12	57.22	97.91	79.8	100	94.28	86.21	89.91	60.6	84.95	92.91	100	100	100	100	100	100	100	100	100	100	100	100	100	100	100	100	100	100	100	100	100	100	100	100	100	73.01	36.39	100
3	100	100	100	100	100	100	100	100	100	100	100	100	100	100	100	100	100	100	100	48.72	100	100	85.07	37.79	52.39	82.49	99.63	100	99.28	100	100	100	100	100	100	100	100	100	100	100	100	100	100	100	100	100	90.77	100	100
5	100	100	38.76	37.76	17.64	50.78	91.49	50.64	88.15	69.87	66.04	88.2	100	100	65.25	100	78.96	100	19.53	18.29	16.09	13.38	59.74	14.48	10.56	12.85	91.33	100	24.13	11.09	63.6	28.7	100	75.19	100	100	59.34	79.71	59.2	100	100	70.4	86.87	64.04	57.24	100	73.1	89.14	51.24
7	93.46	34	20	21	75.05	19.64	34	44	96.52	54	29	36	91.4	55.46	90.01	67.4	44.34	24.34	-18.06	40.04	44.97	32.89	13.92	9.36	9.59	13.55	34.95	5.69	8.95	25.38	27.27	36.12	36.07	10.39	55.9	55.9	34.98	55.9	52	8.07	27	25	34	37.24	47	54	100	73.29	88.93
8	83.46	24	15	18	55.05	15.64	33	41	76.52	24	29	36	81.4	35.46	70.01	47.4	44.34	24.34	-18.06	40.04	44.97	32.89	13.92	9.36	9.59	13.55	34.95	5.69	8.95	25.38	27.27	36.12	36.07	10.39	35.9	45.9	21.5	65.9	42	8.07	7	15	27	19.24	34	47	37	29.29	78.93
[truncated: 55 more columns]

## Sheet: Fig 1-B
	30																																																45
3	100	48.45	100	100	38.81	75.8	100	100	100	48.06	77.46	100	100	94.02	100	100	100	85.88	100	100	100	100	28.47	73.34	100	94.02	100	100	100	85.88	100	100	100	100	100	79.38	100	100	88.64	100	100	64.26	100	100	90.5	100	100	100	100
7	37.02	18.84	100	21.12	63.6	100	2.07	-8.58	37.5	75.5	80.5	46.1	84.9	45.15	55.81	26.2	20.9	68.99	21.34	25.84	78.3	100	-3.33	55.46	84.9	45.15	55.81	26.2	20.9	68.99	27.19	86.79	0	100	92.73	82.24	68.26	75.64	72.92	7.08	94.51	23.46	100	100	69.95	100	100	100	11.48
11	25.65	16.19	100	37.48	52.37	94.98	95.79	92.94	84.05	27.17	37.85	35.83	62.2	31.44	35.57	17.71	58.53	30.11	21.45	-2.12	46.71	16.64	31.07	29.27	62.2	31.44	35.57	17.71	58.53	30.11	76.27	96.17	17	22.67	76.19	100	59.2	50.8	21.79	31.32	24.4	26.68	100	60.58	65.71	72.79	79.68	83.22	52.97
13	-0.84	11.35	35.13	39.12	87.55	61.91	25.08	38.46	19.53	97.06	13.75	24.68	15.63	25.51	15.47	8.31	68.84	100	83.98	36.84	17.47	9.9	3.56	2.82	15.63	25.51	15.47	8.31	68.84	100	100	72.4	100	72.16	100	27.77	35.87	17.48	35.55	43.58	21.31	53.62	76.03	25.4	79.28	23.88	9.81	26.78	-7.74
14	63.97	65.14	9.95	32.02	54.29	41.78	72.9	90.61	54.08	60.06	85.87	33.09	51.79	28.74	31.8	39.96	100	70.84	100	30.33	89.23	73.86	19.59	37.32	51.79	28.74	31.8	39.96	100	70.84	95.66	40.8	100	71.25	100	100	22.64	26.58	39.19	51.6	59.4	68.53	32.83	76.14	22.39	88.96	69.8	65.71	53.04
[truncated: 109 more columns]

## Sheet: Fig 1-C
D 13	-0.84	11.35	35.13	39.12	87.55	61.91	25.08	38.46	19.53	97.06	13.75	24.68	15.63	25.51	15.47	8.31	68.84	100	83.98	36.84	17.47	9.9	3.56	2.82	15.63	25.51	15.47	8.31	68.84	100	100	72.4	100	72.16	100	27.77	35.87	17.48	35.55	43.58	21.31	53.62	76.03	25.4	79.28	23.88	9.81	26.78
D 14	63.97	65.14	9.95	32.02	54.29	41.78	72.9	90.61	54.08	60.06	85.87	33.09	51.79	28.74	31.8	39.96	100	70.84	100	30.33	89.23	73.86	19.59	37.32	51.79	28.74	31.8	39.96	100	70.84	95.66	40.8	100	71.25	100	100	22.64	26.58	39.19	51.6	59.4	68.53	32.83	76.14	22.39	88.96	69.8	65.71
