# Supplementary material for: Unconditioned and learned morphine tolerance influence hippocampal-dependent short-term memory and the subjacent expression of GABA-A receptor alpha subunits
Source: PLoS One. 2021 Sep 9;16(9):e0253902. doi: 10.1371/journal.pone.0253902 (PMC8428970; doi:10.1371/journal.pone.0253902)
Supplement: S2 Data — (XLSX) [file pone.0253902.s004.xlsx]

## Sheet: Fig 2-A
	Saline										Morphine										Valproate										Valproate Morphine
1	-26.06	24.21	-14.75	4.06	8.58	-11.44	-2.39	-1.22	0.9	-1.43	100	100	100	100	100	100	100	100	100	100	2.55	-21.33	1.93	14.63	-8.86	-5.25	1.08	-21.82	-19.42	4.52	100	100	100	80.71	100	100	84.14	81.39	100	100
3	-10.78	-10.28	-8.86	-9.55	-6.89	-11.81	-13.59	-12.54	2.66	-11.52	93.8	66.03	100	100	72.01	100	30.94	71.8	96.17	84.1	-19.52	-12.87	10.04	0.5	-1.69	6.08	4.69	5	1.98	7.97	100	100	100	86.68	100	100	83.96	98.94	100	91.41
5	6.07	-0.59	-0.1	3.32	0.49	-12.04	-3.76	-12.32	14.68	-12.57	38.5	34.89	36.69	98.57	20	20	7.62	-3.06	20.98	23.04	-2.82	-4.15	1.27	3.93	18.3	-10.93	1.02	-8.26	12.94	12.63	100	100	100	100	56.26	100.44	80.41	100	100	54
7	-4.38	-26.04	-12.4	2.11	8.29	9.49	20.73	-6.37	-7.93	16.36	-3.76	25.24	10.33	12.62	12.43	15.88	4.35	-4.99	9.34	11.2	1.38	22.2	-11.07	22.52	-30	8.4	-8.4	1.13	24.3	-22.9	100	59.46	98.12	19.18	78.1	48.69	79.64	100	49.15	24.78
8	-14.59	8.86	-8.15	-21.07	5.53	-26.87	-21.8	-7.29	-6.16	10.66	-7.84	20.76	7.1	9.7	6.36	9	-3.5	-6.83	-15.86	-1.24	-10.69	-23.58	-19.81	-17.31	10.87	16.75	1.02	-9.94	-29.71	1.08	100	100	100	16.92	27.29	100	63.47	93.05	95.53	13.21

## Sheet: Fig 2-B
	M
3	100	48.45	100	100	85.67	5.28	100	100	100	100	100	100	100	100	100	100	100	86	100	100	100	100	10.43	24.38	100	100	100	100	100	86	100	100			80.32	100	100	100	100	100	100	97.24	99	100	79.7	100	100	89.55	82.14
7	8.9	-11.12	100	-2.01	10.61	3.52	5.41	-2.54	37.76	21.22	31.04	79.61	79.37	51.09	27.98	30.8	4.57	100	45.16	100	100	100	-6.93	27.96	79.37	51.09	27.98	30.8	4.57	100	100	79.18			61.19	100	43.47	30.92	56.69	86.03	20.49	52.94	43.32	-7.95	26.2	2.27	3.93	27.1	7.82
11	81.98	-8.55	100	0.91	39.3	48.36	100	100	100	7.16	36.46	27.93	79.42	25.1	47.76	19.42	8.98	21.5	83.75	4.03	-1.73	91.08	3.79	11.77	79.42	25.1	47.76	19.42	8.98	21.5	100	100			100	100	17.52	66.56	14.61	32.72	32.06	7.28	65.75	27.9	-15.98	9.2	12.25	14.08	0.41
13	-4.85	-2.64	8.38	40.75	17.35	38.75	-10.32	11.22	20.58	23.9	30.83	9.95	14.2	19.1	12.85	7.87	88.26	13.79	22.65	-3.58	12.55	51.88	9.42	-0.92	14.2	19.1	12.78	7.87	88.26	13.79	70.7	65.55			100	47	29.53	15.28	29.36	37.08	5.79	14.15	4.18	7.81	13.46	12.39	0.96	2.39	-10.47
14	46.26	19.97	83.49	44.99	42.61	36.98	56.38	65.29	12.3	59.4	49.46	22.15	59.76	56.43	8.41	27.12	100	21.31	100	2.39	94.94	100	6.42	29.05	59.76	56.43	8.41	27.12	100	21.31	100	42.99			100	100	12.24	44.25	28.02	28.41	36.43	54.49	36.12	100	17.61	11.36	-6.66	-8.49	25.99
[truncated: 87 more columns]
